# Supplementary material for: Zinc Transporter ZmLAZ1-4 Modulates Zinc Homeostasis on Plasma and Vacuolar Membrane in Maize
Source: Front Plant Sci. 2022 May 2;13:881055. doi: 10.3389/fpls.2022.881055 (PMC9108671; doi:10.3389/fpls.2022.881055)
Supplement: Supplementary file 1 [file Data_Sheet_1.zip]

Archive with 4 entries (4 files):
- Supplementary Dataset 1.docx
- Supplementary Figures.docx
- Supplementary Table 1.docx
- Supplementary Table 2.docx
